# Supplementary material for: How Yeast Antifungal Resistance Gene Analysis Is Essential to Validate Antifungal Susceptibility Testing Systems
Source: Front Cell Infect Microbiol. 2022 May 4;12:859439. doi: 10.3389/fcimb.2022.859439 (PMC9114767; doi:10.3389/fcimb.2022.859439)
Supplement: Supplementary Table 2 — Summary of the breakpoints and ECV/ECOFF available in CLSI and EUCAST consortia. [file Table_2.xlsx]

## Sheet: TableS2
	Table S2 : Summary of CLSI and EUCAST criteria of MIC interpretation.
	ECOFF / ECV
			C. albicans				C. glabrata				C. lusitaniae				C. krusei				C. parapsilosis				C. dubliniensis				C. tropicalis				C. kefyr				C. metapsilosis				C. orthopsilosis				C. guillermondii				C. auris
			CLSI		EUCAST		CLSI		EUCAST		CLSI		EUCAST		CLSI		EUCAST		CLSI		EUCAST		CLSI		EUCAST		CLSI		EUCAST		CLSI		EUCAST		CLSI		EUCAST		CLSI		EUCAST		CLSI		EUCAST		CLSI		EUCAST
		Amphotericin B	2		1		2		1		2		0.5		2		1		1		1		0.5		0.25		2		1		2		1		1				2				2		0.5		2		1
		Anidulafungin	0.12		0.03		0.25		0.06		1				0.25		0.06		4		4		0.12				0.12		0.06		0.25				0.5				2				8
		Caspofungin									1								1																0.25				1				2
		Micafungin	0.03		0.016		0.03		0.03		0.5				0.25		0.25		2		2		0.12				0.06		0.06		0.12				1				1				2
		Flucozole	0.5		0.5		8		16						128		128		2		2		0.5				1		1		1		1		4				2				8		16		32		256
		Itracozole			0.06		4		2		1		0.125		1		1		0.5		0.125		0.25		0.06		0.5		0.125		0.5				1				0.5				2		2
		Posacozole	0.06				1		1		0.06				0.5		0.5		0.25		0.06		0.125		0.06		0.12		0.06		0.5				0.25				0.25				0.5		0.25
		Voricozole	0.03		0.03		0.25		1						0.5		1										0.12		0.12						0.06				0.12
	Possible comparisons :		110				126				16				48				21				18				20				8				0				0				12				10
	Breakpoint
			C. albicans				C. glabrata				C. lusitaniae				C. krusei				C. parapsilosis				C. dubliniensis				C. tropicalis				C. kefyr				C. metapsilosis				C. orthopsilosis				C. guillermondii				C. auris
			CLSI		EUCAST		CLSI		EUCAST		CLSI		EUCAST		CLSI		EUCAST		CLSI		EUCAST		CLSI		EUCAST		CLSI		EUCAST		CLSI		EUCAST		CLSI		EUCAST		CLSI		EUCAST		CLSI		EUCAST		CLSI		EUCAST
			S ≤	R >	S ≤	R >	S ≤	R >	S ≤	R >	S ≤	R >	S ≤	R >	S ≤	R >	S ≤	R >	S ≤	R >	S ≤	R >	S ≤	R >	S ≤	R >	S ≤	R >	S ≤	R >	S ≤	R >	S ≤	R >	S ≤	R >	S ≤	R >	S ≤	R >	S ≤	R >	S ≤	R >	S ≤	R >	S ≤	R >	S ≤
		Amphotericin B			1	1			1	1							1	1											1	1
		Anidulafungin	0.25	1	0.031	0.031	0.12	0.5	0.06	0.06					0.25	1	0.06	0.06	2	8	4	4					0.25	1	0.06	0.06													2	8					0.06
		Caspofungin	0.25	1			0.12	0.5							0.25	1			2	8							0.25	1															2	8			2	2
		Micafungin	0.25	1	0.016	0.016	0.06	0.25	0.03	0.03					0.25	1			2	8	2	2					0.25	1															2	8					0.12
		Flucozole	2	8	2	4	32	64	0.001	16	1	1							2	8	2	4			2	4	2	8	2	4
		Itracozole			0.06	0.06															0.12	0.12			0.06	0.06			0.12	0.12
		Posacozole			0.06	0.06															0.06	0.06			0.06	0.06			0.06	0.06
		Voricozole	0.12	1	0.06	0.25									0.5	2			0.12	1	0.125	0.25			0.06	0.25	0.12	1	0.125	0.25																			1
	Possible comparisons :		88				54				0				8				28				0				15				0				0				0				0				0
	NB: Criteria in grey miss their counterpart in the other consortium
[truncated: 25 more columns]
