# Supplementary material for: How Yeast Antifungal Resistance Gene Analysis Is Essential to Validate Antifungal Susceptibility Testing Systems
Source: Front Cell Infect Microbiol. 2022 May 4;12:859439. doi: 10.3389/fcimb.2022.859439 (PMC9114767; doi:10.3389/fcimb.2022.859439)
Supplement: Supplementary Table 3 — YO vs MNV comparisons discrepancies. [file Table_3.xlsx]

## Sheet: YOvsMNV-Breakpoint
YO vs MNV comparisons discrepencies using Breakpoints
VME
	Species
treatment	C.albicans	Total
AND	1	1
MC	1	1
Total	2	2
ME
	Species
treatment	C.albicans	C.glabrata	C.krusei	C.parapsilosis	C.tropicalis	Total
AND	9	2	5	3	2	21
FZ	1	2			1	4
MC	18			5		23
VOR	1				1	2
Total	29	4	5	8	4	50
mE
	Species
treatment	C.albicans	C.glabrata	C.krusei	C.parapsilosis	C.tropicalis	Total
AND	12	12	3	4	3	34
FZ	7	14		1		22
MC	3	14		2		19
VOR	12			3	1	16
Total	34	40	3	10	4	91

## Sheet: YOvsMNV-ECV-ECOFF
YO vs MNV comparisons discrepencies using ECV/ECOFF
VME
	Species
treatment	C.albicans	C.glabrata	C.tropicalis	Total
AND	1	1		2
IZ			1	1
VOR	3	1		4
Total	4	2	1	7
ME
	Species
treatment	C.albicans	C.dubliniensis	C.glabrata	C.krusei	C.lusitaniae	C.parapsilosis	C.tropicalis	Total
AB			1			1		2
AND			9	5		1		15
FZ	2		1				1	4
IZ		6	2		2		1	11
MC	1		2			5		8
PZ			4	2				6
VOR	1		6	3			2	12
Total	4	6	25	10	2	7	4	58
mE
	Species
treatment	C.albicans	C.auris	C.dubliniensis	C.glabrata	C.guillermondii	C.kefyr	C.krusei	C.lusitaniae	C.parapsilosis	C.tropicalis	Total
AB	6			4	2		2	4	6	2	26
AND	7			8			3		4	2	24
FZ	1	4		11	2	2			1	1	22
IZ				8				6	7	3	24
MC	5						7		2	1	15
PZ			4	11			3		7	2	27
VOR	7			10			2			1	20
Total	26	4	4	52	4	2	17	10	27	12	158
